# Supplementary material for: The Effect of Pretreatment on a PtCu/C Catalyst’s Structure and Functional Characteristics
Source: Int J Mol Sci. 2023 Jan 22;24(3):2177. doi: 10.3390/ijms24032177 (PMC9916518; doi:10.3390/ijms24032177)
Supplement: Supplementary file 1 [file ijms-24-02177-s001.zip]

Archive with 1 entries (1 files):
- ijms-2158787-supplementary.pdf
